# Supplementary material for: Feasibility of Synthetic Computed Tomography Images Generated from Magnetic Resonance Imaging Scans Using Various Deep Learning Methods in the Planning of Radiation Therapy for Prostate Cancer
Source: Cancers (Basel). 2021 Dec 23;14(1):40. doi: 10.3390/cancers14010040 (PMC8750723; doi:10.3390/cancers14010040)
Supplement: Supplementary file 1 [file cancers-14-00040-s001.zip]

Archive with 1 entries (1 files):
- cancers-1499097-supplementary.pdf
